# Supplementary material for: The eGFR Decline as a Risk Factor for Metabolic Syndrome in the Korean General Population: A Longitudinal Study of Individuals with Normal or Mildly Reduced Kidney Function
Source: Biomedicines. 2023 Apr 5;11(4):1102. doi: 10.3390/biomedicines11041102 (PMC10135887; doi:10.3390/biomedicines11041102)
Supplement: Supplementary file 1 [file biomedicines-11-01102-s001.zip]

Archive with 1 entries (1 files):
- biomedicines-2243690-supplementary.pdf
